# Supplementary material for: Squalene through Its Post-Squalene Metabolites Is a Modulator of Hepatic Transcriptome in Rabbits
Source: Int J Mol Sci. 2022 Apr 10;23(8):4172. doi: 10.3390/ijms23084172 (PMC9031321; doi:10.3390/ijms23084172)
Supplement: Supplementary file 1 [file ijms-23-04172-s001.zip]

Archive with 1 entries (1 files):
- ijms-1670349-Supplementary.pdf
